# Supplementary material for: Unraveling the role of ChREBP in lung adenocarcinoma: Expression, regulatory networks, and potential functional impact
Source: PLoS One. 2026 Apr 30;21(4):e0347907. doi: 10.1371/journal.pone.0347907 (PMC13132224; doi:10.1371/journal.pone.0347907)
Supplement: S1 Table — (XLS) [file pone.0347907.s001.xls]

## Sheet: S1 Table
Supplementary Table 1 Sequences of the primers for RT-qPCR assays used in this study. All primers are listed in the 5′ to 3′ orientation
Primer	Sequence (5’-3’)
Housekeeping genes
ACTB_F	GGACTTCGAGCAAGAGATGG
ACTB_R	AGCACTGTGTTGGCGTACAG
B2M_F	CCGTGTGAACCATGTGACT
B2M_R	CCAATCCAAATGCGGCATC
QARS_F	CTGTGCTGAAGTGGGCAGA
QARS_R	CCAGATCAGCCTCCAACTT
PPIA_F	CCCAGTTTTTCATCTGCACT
PPIA_R	TCCATGGCCTCCACAATATT
RPL13A_F	CCTGGAGGAGAAGAGGAAAGAGA
RPL13A_R	TTGAGGACCTCTGTGTATTTGTCAA
RPS13_F	GCAGATTTACAAACTGGCCA
RPS13_R	GCCTGTCACAAAACGTACTT
RNA18S_F	AGAAACGGCTACCACATCCA
RNA18S_R	GCCTCGAAAGAGTCCTGTA
Gene of interest
total ChREBP­_F	GAGACAAGATCCGCCTGAAC
total ChREBP­_R	GTCACGAAGCCACACACG
ChREBP-α_F	AGTGCTTGAGCCTGGCCTAC
ChREBP-α_R	TTGTTCAGGCGGATCTTGTC
ChREBP-β_F	AGCGGATTCCAGGTGAGG
ChREBP-β_R	TTGTTCAGGCGGATCTTGTC
TXNIP_F1	GTGTCTGTCTCTGCTCGAAT
TXNIP_R	GCAGCTTTGGGGACCACAA
KLF10_F	GCTCAACTTCGGTGCCTCT
KLF10_R	GCAGCTCATTGACATAAGTGC
PDHB_F	GCTGAAGAGGCGCTTTCAC
PDHB_R	GGCAACTTCTTCTCCAAGC
QPRT_F	TGGAGAAGTATGGGCTCCT
QPRT_R	CCTTCAGAGTGAAGTCAGC
COL8A1-F	GCAAAGAGTATCCACACCT
COL8A1-R	CCATGACCTGGCAAACCA
COL1A2-F	GGACTTCCTGGCTTCAAAG
COL1A2-R	CGTCCTCTCTCACCAGGA
KLHL4-F	CCTTCAAACTGCTTAGGGAT
KLHL4-R	GGCACATTAATGTCATCACT
RGS4-F	CCCACAACAAGAAGGACAAA
RGS4-R	GCTGATCCAGAAGTCAATAT
