# Supplementary material for: Unraveling the role of ChREBP in lung adenocarcinoma: Expression, regulatory networks, and potential functional impact
Source: PLoS One. 2026 Apr 30;21(4):e0347907. doi: 10.1371/journal.pone.0347907 (PMC13132224; doi:10.1371/journal.pone.0347907)
Supplement: S2 Table — (XLS) [file pone.0347907.s002.xls]

## Sheet: S2 Table
Supplementary Table 2 650 significantly upregulated and downregulated genes (adjusted p-value <0.05) in dnChREBP-overexpressing NCI-H1975 cells with |log2 FC| > 2
SYMBOL	log2(Fold change)	Adj p-value
ABCC2	-2.60042	2.05036e-10
ACSL5	-2.12505	9.19967e-30
ACSM4	-2.59456	0.000843018
ACTBL2	-5.44118	0.000157143
ADAM12	-2.20068	0.00313193
ADAM28	-2.6765	1.97447e-18
ADAMTS10	-2.02168	4.05494e-06
ADAMTS6	-3.83666	2.04053e-15
ADAMTS9	-2.94813	1.31511e-13
ADAMTS9-AS2	-5.88821	0.00115254
ADORA1	-3.37937	0.0220881
ADRA2B	2.43638	0.00853126
AGT	-2.22086	2.56485e-08
AKR1C2	-2.21389	0.0102167
AKR1C3	-3.34857	4.33519e-33
ALPK2	-6.35458	1.24607e-43
ANGPTL2	-2.2736	0.0446751
ANKRD33B	-2.06254	0.000961962
ANKRD65	2.44261	2.54577e-39
ANO7L1	-4.25976	0.0130391
ANTXRL	-3.86975	0.00308244
ANXA2R-AS1	-2.20742	7.82952e-06
AOAH	-2.96843	5.06229e-20
AOC1	-2.23205	9.90566e-10
AOX1	-2.70233	2.15829e-05
APCDD1L-DT	-3.50507	3.93974e-16
APOBEC2	-2.35523	0.00952489
APOL1	-3.28773	1.18177e-24
APOL3	-3.15422	1.24501e-17
ARHGAP31	-3.7889	5.89025e-16
ARHGEF15	-6.43915	0.00010876
ARL14EPL	-2.06493	2.78429e-13
ARLNC1	-4.83714	0.0418442
ARMCX1	-8.40522	9.89156e-10
ARMCX2	-9.30505	7.16029e-12
ARMCX4	-6.22066	1.87057e-06
ARMH1	-2.02496	1.3759e-07
ARNT2	-2.57839	2.43127e-07
ATE1-AS1	-5.68125	0.00365183
ATOH8	-3.27933	5.89356e-05
ATP10A	-2.78686	4.80928e-27
ATP6V0A4	-2.01114	0.0335633
AUTS2	2.45974	1.40518e-05
B3GNT9	-3.59463	1.04647e-20
BAMBI	-2.13897	2.32744e-10
BATF	-7.3048	7.9287e-07
BCL2A1	-5.14398	0.0148228
BDNF	-2.52353	4.49494e-21
BDNF-AS	-2.45981	0.00956352
BEND6	-2.36825	0.000507433
BEX5	-3.5126	0.0082793
BICC1	-5.94815	6.87048e-38
BIRC7	-3.32169	0.0166902
BLNK	-2.24047	4.51473e-11
BMERB1	-6.16703	0.000382213
BMP4	-6.37895	3.54435e-07
BMP5	-3.08412	7.56169e-07
BMPER	-8.58353	5.09587e-10
BRINP1	-5.35114	0.0115622
BTC	-2.17002	4.29766e-07
BTNL9	3.18462	0.00335351
C10orf90	-4.27319	0.00797321
C11orf86	-3.01944	5.52462e-11
C15orf48	-2.1724	3.59012e-20
C19orf38	-2.20116	1.06146e-05
C1orf115	2.83107	2.04479e-13
C1QTNF1	-2.4757	4.18029e-15
C1R	-2.30715	3.55188e-05
C1S	-4.24741	6.26853e-24
C21orf91	-2.53846	5.19078e-32
C3	-8.70849	3.95245e-116
C4orf54	-3.85892	1.49546e-07
C8G	-4.71606	1.14053e-09
C9orf50	-2.19503	0.0409266
CA9	-5.60586	7.86395e-16
CACNG3	-5.23184	0.0116081
CADM1	2.87792	2.55227e-34
CADPS2	-5.92809	2.83126e-30
CALCR	-2.96502	0.00221717
CALCRL	-5.85357	0.00117049
CALHM3	-2.12819	0.0299888
CAMK2A	-3.00438	0.0224593
CAPN3	-2.83548	3.77395e-06
CARD16	-3.57776	2.65567e-08
CARD6	-2.19476	1.7447e-23
CARMIL3	2.07848	0.000609651
CASP1	-4.55147	5.06987e-13
CCDC170	-3.05044	0.000682995
CCDC190	-6.45101	8.15847e-05
CCDC33	-3.2693	8.06078e-15
CCDC80	-2.30817	5.68361e-20
CCL2	-5.80382	3.76487e-13
CCN2	-2.55041	5.58432e-25
CCN3	-2.31893	0.00275147
CCNB3	-6.00743	0.000605922
CCRL2	-4.93288	3.41444e-05
CD177	-2.23643	2.3204e-08
CD38	-6.26305	0.000206691
CD74	-3.63342	9.55205e-90
CD99P1	4.69303	0.000412533
CDH11	-8.93988	2.72216e-11
CDH18	-4.76714	0.0166133
CDH5	-4.05253	4.60234e-07
CDK14	-4.14147	3.69543e-32
CELF4	2.17661	0.0250211
CFAP161	-3.45036	0.0275491
CFAP210	-5.49897	0.00546773
CFAP221	-2.21395	0.00949445
CFAP44	-2.25907	2.29783e-17
CFAP54	-3.13734	4.83539e-05
CFI	-4.04586	1.04851e-54
CGB8	-6.9458	1.48897e-05
CH25H	-3.8331	0.0304121
CHI3L1	-3.51214	7.45113e-05
CHI3L2	-5.07832	2.01556e-11
CHL1	-3.31344	1.19764e-13
CHN1	-6.38697	2.87789e-10
CHODL	-5.16162	0.0170556
CLEC7A	-3.32595	9.35717e-29
CLHC1	-2.00746	5.96171e-06
CLIC2	-3.03643	0.00426294
CLMP	-2.55644	5.56207e-11
CMAHP	-5.12119	8.57045e-08
CMKLR2	-3.23715	0.0203549
CNDP1	-3.85355	0.0293405
CNGB1	-2.59261	0.0345046
CNTNAP3C	2.15288	0.000153657
COL12A1	-9.16656	1.28867e-33
COL16A1	-3.24205	2.49103e-08
COL1A2	-10.7464	7.89231e-44
COL24A1	-4.43998	0.00715734
COL4A5	-9.12244	1.55975e-13
COL4A6	-6.4062	1.02543e-06
COL5A1	-4.52631	9.86339e-85
COL6A3	-2.87952	0.00630911
COL8A1	-11.1316	4.48212e-18
COLEC10	-2.71138	0.0101116
CP	-3.71998	7.22546e-18
CPED1	-4.01229	3.26932e-17
CPS1	-5.25149	5.33198e-39
CPZ	-3.89383	2.69197e-05
CREB3L1	-2.27389	1.61419e-05
CREB3L3	-3.89927	0.00243758
CREG2	2.05147	0.0206765
CRLF2	-4.55313	0.0267791
CT45A10	2.55123	0.00150641
CTF1	-5.22671	2.39969e-06
CXCL1	-3.53436	1.86677e-12
CXCL17	-2.76465	0.0400336
CYBRD1	-3.26082	4.19064e-15
CYFIP2	2.01605	0.00389909
CYP1A1	2.0342	6.24045e-26
CYP26A1	-5.50728	0.00499573
CYP2C8	-2.74921	0.00295152
CYP39A1	-2.19096	0.000268109
CYP4F12	-4.51509	6.02431e-05
DAW1	-4.61889	0.0214719
DBH	-5.37111	0.0149868
DBH-AS1	-5.7688	0.00214022
DCAF13P3	2.13606	0.0370013
DDO	-2.60658	0.0305169
DEFB1	-3.37316	0.0161825
DELEC1	-3.01095	2.90323e-05
DENND2A	-2.45695	0.00040326
DENND2B	-2.0051	3.23124e-18
DENND2B-AS1	-5.22089	0.0117151
DGKI	-2.46503	0.0322792
DHRS9	-4.3483	8.31582e-05
DIO2	-5.2637	0.000170973
DKK4	4.92011	0.0322237
DLC1	-6.03627	7.94469e-31
DNAAF11	-2.34552	0.00601604
DNAH2	-2.1178	1.61299e-42
DNAH6	-3.97507	0.00499573
DNAH7	-2.64532	0.000591055
DNAJC15	-5.06842	0.0183079
DNER	-2.35773	4.69758e-05
DOCK11	-2.72355	3.318e-17
DPP4	-3.42024	2.41512e-10
DPY19L1P2	-2.14657	0.0286452
DRICH1	-2.13406	0.0379971
DSEL-AS1	-8.37966	1.59629e-13
DYSF	-2.00451	3.12395e-19
EBI3	-3.40542	0.0111946
ECM2	-3.00964	8.84802e-05
EDA2R	-4.93007	7.7992e-07
EGLN3	-2.46229	3.2543e-20
EGR1	-2.49492	1.05546e-21
EGR3	-5.38744	0.00761384
EHF	-3.68681	8.74007e-28
EID2	-2.13672	0.000828969
ELFN1-AS1	-2.18683	0.0353874
ENPEP	-2.38728	2.76929e-07
EPHB6	-3.70885	0.0046835
ERO1B	2.17458	5.06028e-06
ERP27	-2.38442	4.77317e-06
F2RL3	-3.53472	0.00630911
FABP6	-2.73046	0.00495177
FAM149A	5.08376	0.0207887
FAM229A	2.1125	0.00935556
FAT4	-4.86186	6.91296e-47
FBLN2	-3.74423	9.17453e-71
FBXL19-AS1	-2.28141	0.00208197
FES	-3.11904	1.51052e-06
FGF8	3.30529	0.000715928
FGFR1	-2.44577	2.96187e-15
FGFR2	2.09989	4.00029e-10
FIRRE	-5.44363	3.73108e-11
FLG	-3.33466	3.96203e-08
FLG-AS1	-3.38809	0.000271647
FLJ32255	-2.66919	0.00814206
FLJ42627	-3.46644	0.00126771
FOLR1	-6.00201	0.00073552
FOS	-2.2235	1.54504e-16
FOXA3	-3.75772	0.0401222
FOXF1	-2.81258	0.00109311
FOXJ1	-4.74488	1.7626e-21
FREM1	-3.01273	1.21619e-06
FRY	-2.1433	3.96059e-06
FSIP2	-3.33341	9.87017e-15
FSTL1	-2.016	2.49108e-44
FTH1P3	2.21592	0.0318163
FTX	-2.185	1.34058e-08
GAS2	-5.21582	0.0135205
GASK1A	-4.84768	0.00100229
GASK1B	-2.50548	1.24063e-11
GBP4	-2.76819	1.45e-09
GCHFR	-2.62499	1.23068e-11
GDAP1L1	2.39711	0.0466102
GGT8P	-4.04947	0.0245332
GLDN	-5.83843	8.6256e-06
GLP2R	-2.25964	7.19995e-08
GNG11	-4.59394	3.18972e-21
GNG2	-3.43869	0.00224447
GNRHR	-6.46596	0.000117199
GPC6	-2.38804	4.66688e-33
GPC6-AS2	-3.35725	0.0357065
GPR173	-6.96335	5.13154e-06
GPR176	-2.2026	1.70607e-26
GPRASP1	-2.0658	0.00324269
GPRASP3	-2.59371	0.000309664
GRAMD1B	-4.41755	0.000108619
GRASLND	-3.54395	0.00738912
GRIK2	-3.6696	1.16008e-12
GRIN2A	-8.10598	2.84362e-08
GSDMC	-2.35528	0.000145943
GSTA1	-5.13759	0.0161906
GSTT2B	-2.05416	0.000881642
H2AC25	-7.24511	1.03337e-06
H2BC26	-7.00328	5.64758e-06
HECW2	-2.14424	5.0634e-07
HEPHL1	-2.08923	0.00620113
HIF1A-AS2	2.67344	0.00018682
HKDC1	-3.39199	4.96925e-33
HPGD	-2.45184	7.61145e-05
HRNR	-2.19144	1.42964e-07
HSPB6	-2.75939	0.00193154
HTR3A	-2.06987	0.000865404
HYDIN	-2.25675	7.03101e-05
HYDIN2	-3.16965	0.00957762
ICAM1	-2.17419	8.00024e-47
ICAM2	-6.61753	3.64544e-05
IDO1	-2.2022	0.00204313
IFIT3	-2.31747	2.65737e-52
IFNE	-3.06424	0.00873231
IGSF1	-5.21613	0.0123787
IGSF10	-3.76053	0.0345421
IL18R1	-2.28636	2.96634e-12
IL1A	-2.11207	0.0342493
IL1B	-3.74541	7.13165e-11
IL1RAPL2	-6.13898	9.70143e-05
IL1RL1	-3.922	2.425e-29
IL20RB	-2.88723	1.61025e-17
IL32	-3.76199	1.93479e-08
IL7R	-2.51567	7.0167e-33
INA	-2.60942	5.69112e-05
IRX2	3.81822	9.30589e-10
IRX2-DT	2.27446	2.50174e-06
ISLR	-3.40478	0.0168725
ITGA1	2.01769	9.81796e-07
ITGA11	-3.77591	4.29243e-23
ITGB3	-2.57852	7.31886e-42
ITIH4	-3.12376	8.31741e-10
ITPK1	2.12945	0.00420772
KCNE4	-6.80529	9.62878e-05
KCNF1	-5.3388	0.00886085
KCNJ10	-2.4791	0.034117
KCNJ12	-5.72462	0.000360299
KCNQ3	-2.98591	4.81116e-15
KIAA0408	3.24088	0.0239657
KIAA0825	-3.18799	2.30725e-14
KIF7	-3.4873	1.92023e-19
KLF17	-6.78376	1.7613e-08
KLHDC7B	-5.3002	0.0118548
KLHL4	-10.652	1.85726e-16
KLK10	-6.27858	0.000183387
KLK5	-4.97768	0.001153
KLK6	-3.27117	2.53075e-31
KLK7	-4.3128	0.000291533
KLRC1	-7.4899	1.30979e-06
KLRC2	-3.17577	0.0238718
KLRC4	-5.6012	0.00415088
KRBOX1	-7.04607	6.89689e-06
KRCC1	-3.01279	8.53082e-42
KRT16	-2.50536	7.63717e-15
KRT17	-4.9281	1.07078e-75
LAMA4	-2.31714	0.015856
LARP6	-9.45408	5.51559e-13
LAYN	-5.12144	0.0205726
LCN2	-4.71566	6.85517e-07
LDLRAD1	-2.52803	0.00688783
LGALS9	-2.48101	3.46194e-06
LGSN	-4.04379	0.0275272
LINC00342	-2.54077	1.00449e-21
LINC00518	-4.03563	0.0175494
LINC00601	-4.32656	0.000788804
LINC00654	-5.12291	0.000433381
LINC00869	2.51727	0.00187873
LINC00917	-6.12945	0.000361338
LINC00957	2.12401	2.59455e-15
LINC01049	-7.66699	2.73347e-07
LINC01132	-2.63045	0.00462985
LINC01151	-5.0281	0.000579104
LINC01239	-2.28573	0.0407248
LINC01252	-5.48641	0.000993601
LINC01270	-2.20954	0.0408966
LINC01271	-3.18449	0.00144322
LINC01277	-4.48482	0.000269118
LINC01411	-7.64857	9.14937e-08
LINC01504	-5.66238	0.00333028
LINC01583	-6.37619	0.000147863
LINC01590	-4.67691	0.0153831
LINC01605	-5.66782	0.00465763
LINC01711	-3.26797	0.0173046
LINC01770	-2.16197	6.40953e-10
LINC02015	-5.34963	0.00893232
LINC02133	-5.96324	0.000791466
LINC02593	-2.14611	0.000138627
LINC02615	-2.0309	2.31419e-05
LINC02724	4.47597	0.00434565
LINC02731	-4.84926	0.0381542
LINC02860	-2.31199	0.0130654
LINC02861	-2.04221	0.044542
LINC02998	-4.99994	0.000398243
LIPK	-5.72761	0.00238028
LIX1L	-2.46025	2.62879e-14
LOC100128288	-2.96842	3.77691e-05
LOC100505912	-2.42631	0.00423901
LOC100506071	-4.38128	0.031963
LOC101927190	-3.7789	0.00921632
LOC101928053	-2.16422	0.00597825
LOC101928416	-5.85425	0.00286299
LOC101929128	-2.24352	0.0433798
LOC101929626	-2.97452	0.0152259
LOC101929633	-2.66754	0.000334794
LOC102724594	-2.7545	0.00642117
LOC441239	-2.56804	0.00928596
LOC728392	-5.10426	0.000474478
LOC730338	-4.15347	0.000261196
LOX	-2.79571	5.91393e-21
LOXL4	-2.77252	8.43412e-11
LRRC17	-3.53254	0.00100277
LRRIQ1	-4.23347	0.00850349
LSP1	-4.83225	1.57976e-09
LYG1	-2.44545	0.0415643
LYPD1	-3.2079	0.00010613
LYPD6B	3.13307	0.00168785
LZTS1	2.3653	0.00694728
MAN1C1	-2.05083	0.00734427
MAOB	-4.93166	0.0289014
MASP1	-3.44958	0.0124865
MCHR1	-7.86072	4.36183e-08
MDS2	2.05048	0.0314961
MEFV	-3.46467	0.000398243
MEGF10	-2.6918	0.000396604
MFAP2	-3.93831	3.26441e-06
MGAM	-3.56163	0.000596573
MGC32805	-2.65026	0.021542
MGP	-4.15798	6.49358e-06
MILR1	-2.21671	8.30196e-11
MIR1255A	5.06592	0.0458223
MIR205	2.00358	1.49647e-06
MIR6826	4.39758	0.0366481
MIRLET7I	-3.80158	0.0327499
MMP1	-3.48899	5.48025e-05
MMP13	-2.94652	1.93629e-43
MMP19	-7.65331	1.43978e-07
MN1	-4.65401	8.43412e-11
MOAP1	-4.36492	7.89504e-06
MRAS	-4.42455	2.4406e-08
MT1L	-3.95298	1.30131e-26
MT1M	-3.27855	0.00298769
MTARC1	2.31077	5.39315e-15
MUSK	-5.01654	0.00206501
MX2	-2.71337	6.42443e-22
MYBPH	-4.0001	0.017264
MYEF2	3.99122	0.0291167
MYO18B	-4.49078	0.0254036
NAALADL2-AS2	2.75731	8.85143e-10
NALCN-AS1	-4.12998	0.000893088
NAP1L5	-5.79282	0.00164525
NAV3	-5.8454	3.63462e-22
NCMAP	-2.32931	0.000296321
NFASC	4.80944	0.00127051
NFE2	-2.33158	1.75989e-25
NFE4	-2.94697	5.26301e-11
NHSL2	-7.31314	1.83039e-07
NID2	-2.98409	2.15003e-09
NINJ2	-2.58271	0.000164445
NLRP1	-3.00838	1.26766e-22
NME5	-2.25613	0.0326196
NNMT	-9.38051	8.04964e-37
NOVA1	-4.34862	0.0341534
NPSR1-AS1	-2.93399	0.0497553
NPY4R	-2.3453	0.0423835
NR5A2	-2.37212	1.21736e-08
NRP2	-3.56747	4.00106e-89
OAS2	-2.66377	2.10311e-25
OCA2	4.87246	0.0452133
ODAD2	-2.16156	0.00204862
OLFML2B	-2.81836	9.45251e-09
OLFML3	-9.12923	8.38757e-12
OR2B6	-5.41236	0.00780194
OTOGL	-3.92552	0.0354178
P2RX6	-2.69338	7.00223e-09
P2RX7	-4.44252	0.00419409
PADI3	-3.29629	3.21779e-31
PALMD	-7.96344	4.83747e-08
PAPPA	-3.51822	2.65266e-09
PARVG	-4.03537	0.0254544
PATL2	-2.02544	0.0253789
PBX1	-2.12945	4.6023e-29
PBX1-AS1	-4.76409	0.0473212
PCDHB16	-2.07843	1.07539e-08
PCSK5	-3.46817	4.72718e-20
PDE1C	-2.32288	0.00354407
PDE4DIPP6	-4.0043	1.81191e-70
PDE7B	-6.54274	1.14568e-05
PDGFRB	-3.60231	1.16437e-08
PDGFRL	2.37979	1.75986e-06
PDLIM3	3.38936	7.8013e-05
PDZK1	-2.92551	2.50851e-15
PDZK1IP1	-6.26872	0.000187406
PECAM1	-4.17245	5.8617e-05
PELI2	5.58847	2.27042e-09
PHRF1	-3.48923	0.0251637
PHYHD1	-3.02132	2.58219e-10
PHYHIP	-2.3996	0.00844452
PIWIL4	-2.1329	0.00615763
PLA2G4C	-2.69154	0.000155838
PLAC8L1	-2.41145	0.00508631
PLBD1-AS1	-4.71052	0.016199
PLEKHA4	-2.339	5.00159e-11
PLEKHS1	-2.21716	1.23967e-13
PLSCR2	-2.0855	0.00121306
PLSCR4	-2.0123	0.000276854
PLXNA4	-3.21497	3.27385e-05
PMFBP1	-2.08227	0.000173604
PNPLA1	-5.87073	0.00114619
POT1-AS1	-2.5746	0.000386347
PPP1R3C	-2.39535	4.85267e-14
PRDM6	-4.74865	0.0473437
PREX1	-4.8435	4.85205e-24
PRKD1	-3.63851	2.49174e-07
PRMT6	-2.10605	4.04021e-05
PRR15	-7.02313	3.88612e-06
PRRG1	-4.10565	3.05918e-23
PRRT4	2.24724	1.68078e-10
PRSS21	-4.55784	2.59702e-53
PRUNE2	-4.55761	0.000202626
PTGER1	-3.25596	0.000137484
PTGS1	-3.28915	5.36074e-24
PTPN22	-7.27008	2.17085e-06
PTPRN2	-3.60471	0.00331246
PTPRR	-2.01988	0.000466563
PTX3	-8.79117	1.22832e-10
PURPL	-2.15502	1.32499e-15
PYCARD	-7.04279	3.55249e-06
QPRT	-11.565	6.29783e-20
RAB7B	-2.31345	2.17e-09
RARRES1	-2.63584	2.00806e-05
RARRES2	-3.28072	0.0364769
RASA3	-2.77613	2.74162e-13
RASGRF2	-3.4258	0.0375315
RASSF10	-2.38922	0.0232362
RASSF9	-7.8816	9.26488e-08
RBM26-AS1	-2.61114	0.00676502
RBMS3	-2.9606	7.591e-31
RDUR	-3.321	0.000781421
RELN	-6.3988	2.16003e-10
RFTN1	-3.56056	1.32642e-18
RFTN2	-2.22166	0.0393983
RGL1	-2.4228	1.36357e-15
RGN	-6.58031	4.9391e-05
RGS4	-10.0121	3.56274e-14
RNASE1	-2.96562	3.9959e-18
RNF222	-4.13239	0.0193309
RNH1	2.52548	0.0125724
RNVU1-19	-2.08131	0.0128978
ROBO1	-7.38292	1.36091e-19
RORC	-2.41747	2.73538e-20
ROS1	-3.79874	1.89949e-06
RRAD	-3.59115	5.87203e-20
RRN3P1	-2.35596	0.0266954
RSAD2	-3.03497	5.07103e-13
RTL5	-4.33897	0.0460867
RTL8B	-3.14375	2.42695e-07
S100A3	-2.15597	0.00940769
S100A4	-3.57303	3.54518e-06
S100P	2.21835	1.12228e-65
S1PR1	-6.23243	0.000276494
S1PR3	-2.0067	1.82221e-05
SAMD9	-2.2039	1.33679e-65
SAMD9L	-3.04824	2.12617e-58
SCG2	-2.44347	0.00691737
SCN4B	-2.26296	0.0404214
SCN5A	2.43577	0.00641779
SCN9A	-5.02024	1.15104e-05
SCNN1B	-5.26917	0.0127511
SDC2	-5.53926	2.94512e-05
SDK1	-2.8834	0.025653
SEC14L6	-3.10994	0.0108494
SELPLG	-2.94877	0.0403788
SEMA5A	-4.5504	5.22104e-17
SERPINB2	-5.89837	0.00109639
SERPINB3	-6.93923	2.10829e-08
SERPINB4	-9.11318	2.68142e-10
SERPINB7	-2.47573	1.43914e-05
SERPINB9	-7.61387	7.10583e-11
SERPINB9P1	-2.24442	0.0029251
SERPING1	-3.25514	0.0390255
SGK1	-3.94205	7.27807e-78
SHISAL1	-5.84342	0.00126632
SHROOM4	-9.56017	2.29205e-13
SIGLEC15	-2.76973	0.00680199
SLAMF7	-2.6375	0.0367088
SLC16A7	-8.74509	2.7298e-29
SLC17A9	-4.09088	8.19701e-08
SLC22A3	-2.17505	0.00085317
SLC26A5	3.14463	0.00824273
SLC28A3	-4.10958	1.5198e-07
SLC2A10	-2.84695	0.000455601
SLC35F4	-4.16739	0.000248198
SLC47A1	-2.77727	0.013742
SLC51A	-2.16324	0.0245276
SLC52A1	-2.31714	0.00156874
SLC5A11	-2.63052	0.0328603
SLC5A5	-2.29633	0.0150831
SLC6A12	-3.09723	0.000812284
SLC9A9	-8.45368	1.42639e-09
SMIM22	-5.26245	2.53605e-08
SNHG18	-2.19729	6.96386e-12
SNORD53	2.27924	0.0023913
SNORD87	2.19566	0.012037
SORBS2	-6.67316	2.44966e-05
SORCS2	-2.52233	1.12871e-06
SPAG17	-2.22935	2.40353e-06
SPATA17	-2.63764	5.79755e-05
SPEF2	-2.98866	1.36653e-10
SPP1	-4.18845	2.97127e-16
SPTLC3	-2.29714	1.3888e-22
SRGN	-5.82418	1.94203e-19
ST6GALNAC1	-3.47019	0.000380901
ST8SIA1	-2.61703	0.00112903
ST8SIA4	-6.63016	8.07881e-08
STC1	-3.11685	5.10419e-27
STK31	-6.48975	6.92424e-05
STK33	-5.21949	0.000398958
STRA6	-4.72295	6.88369e-55
STYXL2	-6.38212	0.000201143
SULT1A1	-5.89077	0.00100346
SULT1E1	-4.62704	0.00518469
SVEP1	-3.70316	0.00846043
SYN3	-5.33512	0.0105715
SYNC	-2.76646	0.00092516
SYNPO2	-2.09607	0.000267806
SYTL5	-3.18766	2.22988e-31
TAGLN	-5.87531	1.95035e-59
TAPT1-AS1	-3.18178	1.30541e-06
TARID	-3.68745	0.0193683
TBX15	-2.69485	0.0374072
TCEAL8	-4.44075	7.02138e-09
TCEAL9	-4.50483	3.6604e-26
TCN1	-2.36372	4.62653e-12
TDRD6	-3.28211	0.00480762
TENM2	-8.80311	6.77354e-11
TFPI2	-3.47933	7.48505e-23
TFPT	6.07353	0.0275433
TGM2	-2.28544	3.05984e-76
THBS2	-3.67048	0.0125958
THEG	-3.67124	0.00124896
TIMP4	-2.94688	3.10716e-16
TLE4	-6.2876	3.32614e-05
TLR4	-7.3106	1.95165e-06
TMEM100	-5.34982	0.00801742
TMEM163	-2.19064	5.19442e-08
TMEM191A	2.05379	2.39004e-13
TMEM45A	-4.00702	1.63408e-10
TMEM47	-9.54249	5.87601e-13
TMEM52	2.01428	9.86293e-06
TMEM52B	-4.83682	0.0387007
TMEM92	-2.28897	5.66413e-06
TMPRSS11E	-2.29212	5.24361e-06
TMPRSS3	-7.48674	3.4827e-07
TMPRSS6	-2.77608	0.00432026
TNFAIP8L3	-2.68671	0.000551522
TNFRSF11B	-5.72806	2.90558e-05
TNFRSF9	-2.13797	1.96849e-08
TNFSF10	-5.69062	9.45143e-12
TNFSF14	-6.19722	0.000430123
TRABD2A	-2.07142	1.25472e-12
TRI-AAT5-1	-4.31689	0.0402052
TRIM22	-3.50759	6.79731e-06
TRIM29	-3.10603	0.00844336
TRIM61	-4.65303	8.74024e-06
TRK-CTT2-4	-2.05486	0.0188827
TRK-TTT3-1	-4.329	0.015305
TRL-CAG2-1	-3.3371	0.0464952
TRPA1	-5.26396	0.0110703
TRPM2	-3.30908	2.24161e-10
TRR-CCT5-1	-5.07425	0.0201951
TRT-AGT2-2	-5.1488	0.0179968
TRT-CGT2-1	-4.91037	0.0307079
TRY-GTA5-5	-3.40151	7.07181e-07
TSHZ2	-3.57884	2.61432e-14
TSPAN2	-4.51984	0.0223018
TSPOAP1	-8.34094	1.14712e-09
TXNIP	-2.76061	6.44121e-82
UNC5C	-3.55181	7.14737e-05
VIM	-2.45697	3.32682e-39
VIT	-5.09234	0.0211333
VTCN1	-2.06697	2.25259e-08
VTN	-3.76301	0.000389931
VWA5A	-2.47151	2.01743e-20
VXN	-2.00071	0.0200328
WAS	-2.55094	0.0164823
WFDC21P	-4.62667	5.01117e-24
WFDC3	-3.09582	3.39048e-05
WHAMMP3	-2.01971	0.000748362
XAF1	-2.54997	7.84153e-37
XKR3	-3.26036	0.0136953
ZBTB7C	-7.62445	2.94731e-07
ZEB1	-3.59094	4.37352e-22
ZEB2	-8.66654	7.56169e-10
ZMAT1	-6.61761	4.04021e-05
ZNF189	-2.10307	3.84101e-25
ZNF334	-4.19083	4.86379e-19
ZNF542P	2.75757	3.01077e-57
ZNF705EP	-5.61774	0.0030871
ZNF781	-2.01704	0.0454063
