# Supplementary material for: Unraveling the role of ChREBP in lung adenocarcinoma: Expression, regulatory networks, and potential functional impact
Source: PLoS One. 2026 Apr 30;21(4):e0347907. doi: 10.1371/journal.pone.0347907 (PMC13132224; doi:10.1371/journal.pone.0347907)
Supplement: S3 Table — (XLS) [file pone.0347907.s003.xls]

## Sheet: S3 Table
Supplementary Table 3 Significantly enriched GO terms and Hallmark gene sets
Gene Ontology
Description	Fold Enrichment	adj p-value	Gene Name
Peptidyl-tyrosine phosphorylation	4.12	1.83e-07	FES, FGFR1, PDGFRB, RELN, FGFR2
Regulation of bone resorption	16.47	2.68e-05	S1PR1, ITGB3
Protein autophosphorylation	2.26	3.3e-05	CAMK2A, FES, FGFR1, MUSK, PDGFRB, PRKD1, STK33, FGFR2
Protein tyrosine kinase activity	3.43	0.000117	FES, FGFR1, MUSK, PDGFRB, ROS1
Regulation of small GTPase mediated signal transduction	2.42	0.000289	CHN1, RASGRF2, DLC1, ARHGEF15, ARHGAP31, PREX1
Protease binding	4.36	0.000483	COL1A2, DPP4, ITGB3, SERPINB9, SERPINB3, SERPINB4, F2RL3, PYCARD, CD177
Establishment of skin barrier	6.18	0.00069	FLG, KRT16, HRNR
Extracellular space	2.94	0.000762	AOC1, AGT, BMP4, BMP5, BTC, C1R, C3, CHI3L1, COL1A2, CP, DBH, DEFB1, ICAM1, IL1A, IL1B, LCN2, LGALS9, LOX, MMP13, TNFRSF11B, PCSK5, PECAM1, SERPINB9, SRGN, MASP1, RELN, KLK7, PTX3, RARRES2, SPP1, VTN, SCG2, APOL1, LRRC17, COLEC10, KLK5, C1QTNF1, TMPRSS6, BMPER, CXCL17
Fibroblast growth factor binding	9.15	0.000816	FGFR1, ITGB3, FGFR2, SCN5A
Positive regulation of NF-kappaB transcription factor activity	4.15	0.00136	AGT, CAMK2A, CAPN3, IL1B, LGALS9, PRKD1, TLR4, IL18R1, TRIM22, PYCARD, EDA2R, CLEC7A, CARD16, RAB7B
Sodium ion transport	9.81	0.00166	SCN4B, SCN9A, SCNN1B, SGK1, SCN5A
Regulation of ERK1 and ERK2 cascade	4.58	0.00177	IL1B, ROS1, FGFR2
Outflow tract septum morphogenesis	8.24	0.0023	BMP4, ROBO1, NRP2, FGF8, FGFR2
Positive regulation of interleukin-12 production	4.12	0.00245	LGALS9, TLR4, CLEC7A
Positive regulation of interleukin-10 production	5.31	0.00271	LGALS9, TLR4, PYCARD, CLEC7A
Positive regulation of cell population proliferation	2.08	0.00277	BMP4, BMP5, CTF1, AKR1C2, DPP4, S1PR3, FGFR1, IL1B, IL7R, PDGFRB, SERPINB3, AKR1C3, GLP2R, BAMBI, CRLF2, CLEC7A, FGFR2
Transcription coregulator binding	4.26	0.00286	FOS, NR5A2, PBX1
Heterophilic cell-cell adhesion via plasma membrane cell adhesion molecules	4.94	0.00287	ICAM1, FAT4, CADM1
Positive regulation of reactive oxygen species metabolic process	5.37	0.00395	AGT, PDGFRB, AKR1C3
Negative regulation of transcription by RNA polymerase II	0.76	0.00406	BMP4, FOXJ1, RORC, ZEB1, ZEB2, TENM2, PRDM6, TMPRSS6, FGFR2, IRX2
Hallmark gene sets
Description	Gene Ratio	adj p-value	Gene Name
Epithelial Mesenchymal Transition	0.16	3.19e-12	TAGLN, ECM2, COL16A1, NNMT, ITGB3, COL12A1, TNFRSF11B, CXCL1, THBS2, FSTL1, NID2, FBLN2, RGS4, SPP1, CCN2, TGM2, IL32, PDGFRB, CADM1, BDNF, MMP1, TFPI2, COL1A2, LOX, COL5A1, ADAM12, CDH11, MGP, COL6A3, PTX3, VIM, SCG2
Interferon Gamma Response	0.105	4.88e-05	CD74, SAMD9L, RSAD2, AUTS2, C1S, C1R, MX2, IFIT3, ICAM1, OAS2, TNFSF10, ST8SIA4, CASP1, SERPING1, TXNIP, SLAMF7, CD38, CCL2, XAF1, GBP4, IDO1
Coagulation	0.101449	0.00219514	SERPINB2, C1S, MMP1, C1R, TMPRSS6, ITGB3, CFI, TFPI2, C3, DPP4, C8G, RGN, PECAM1, SERPING1
Complement	0.08	0.007808	SERPINB2, C1S, TMPRSS6, C1R, TFPI2, WAS, CXCL1, CP, ADRA2B, C3, DPP4, MMP13, ZEB1, GNG2, CASP1, SERPING1
Angiogenesis	0.166667	0.007808	VTN, SPP1, STC1, S100A4, FSTL1, FGFR1
Interferon Alpha Response	0.103093	0.008103	CD74, SAMD9L, RSAD2, SAMD9, C1S, CCRL2, CASP1, TXNIP, IFIT3, GBP4
TNF-alpha Signaling via NF-kB	0.075	0.0116965	EGR1, EGR3, SERPINB2, BCL2A1, TNFRSF9, CXCL1, FOS, ICAM1, IL1A, IL1B, CCRL2, CCL2, PTX3, SGK1, IL7R
Inflammatory Response	0.075	0.0116965	TNFRSF9, ITGB3, EBI3, MEFV, ICAM1, P2RX7, IL1A, IL1B, CCRL2, TNFSF10, CCL2, IL7R, ROS1, IL18R1
