# Supplementary material for: Unraveling the role of ChREBP in lung adenocarcinoma: Expression, regulatory networks, and potential functional impact
Source: PLoS One. 2026 Apr 30;21(4):e0347907. doi: 10.1371/journal.pone.0347907 (PMC13132224; doi:10.1371/journal.pone.0347907)
Supplement: S4 Table — FDR-adjusted p-values were calculated using the Benjamini-Hochberg procedure based on p-values from KMplot. The analysis included 37 significant genes identified from the transcriptomic profiling of dnChREBP-overexpressing NCI-H1975 cells, comprising the top 10 upregulated genes, top 10 downregulated genes, and 17 identified hub genes. (XLS) [file pone.0347907.s004.xls]

## Sheet: SuppleTable4
Supplementary Table 4 Multiple testing correction of overall survival associations for 37 ChREBP-associated genes.
Genes	pvalues	FDR-adjusted p-value
QPRT	0.16	0.2
COL8A1	0.26	0.31
COL1A2	0.063	0.087
KLHL4	0.00011	0.00021
RGS4	0.29	0.31
SHROOM4	6e-11	6.6e-10
TMEM47	1.9e-09	1.1e-08
LARP6	0.24	0.29
NNMT	0.29	0.31
ARMCX2	7.5e-08	2.8e-07
TFPT	4.1e-07	1.2e-06
PELI2	9e-13	3e-11
FAM149A	1.6e-08	6.6e-08
MIR1255A	NA	NA
DKK4	NA	NA
OCA2	4.4e-07	1.2e-06
NFASC	1.2e-05	3e-05
CD99P1	1.5e-05	3.5e-05
LINC02724	NA	NA
MIR68526	NA	NA
IRX2	4.1e-11	6.6e-10
AGT	0.0094	0.016
BDNF	0.023	0.038
CCL2	9.8e-05	0.00021
CCN2	2e-09	1.1e-08
COL6A3	0.052	0.075
CXCL1	0.005	0.0092
FLG	0.0001	0.00021
FOS	0.1	0.13
ICAM1	0.31	0.32
IL1A	1e-07	3.3e-07
IL1B	0.28	0.31
LOX	0.048	0.072
PDGFRB	0.037	0.058
PECAM1	5.6e-10	4.6e-09
SPP1	1.2e-08	5.7e-08
TLR4	0.51	0.51
